# Supplementary material for: Impact of Multidisciplinary Team Escalating Approach on Antibiotic Stewardship in the United Arab Emirates
Source: Antibiotics (Basel). 2021 Oct 22;10(11):1289. doi: 10.3390/antibiotics10111289 (PMC8614643; doi:10.3390/antibiotics10111289)
Supplement: Supplementary file 1 [file antibiotics-10-01289-s001.zip]

Archive with 1 entries (1 files):
- antibiotics-1401409-supplementary.pdf
